# Supplementary material for: Brain Death Determination: An Interprofessional Simulation to Determine Brain Death and Communicate with Families Focused on Neurology Residents
Source: MedEdPORTAL. 2020 Sep 25;16:10978. doi: 10.15766/mep_2374-8265.10978 (PMC7521065; doi:10.15766/mep_2374-8265.10978)
Supplement: Supplementary file 1 — Sample Schedule.docxCase 1.docxCase 1 Handout for Residents.docxCase 1 Handout for Family.docxCase 1 Handout for Nurse.docxCase 1 Handout for Chaplain.docxCase 1 Handout for Social Worker.docxCase 1 Head CT Scan.docxCase 2.docxCase 2 Handout for Residents.docxCase 2 Handout for Family.docxCase 2 Handout for Nurse.docxCase 2 Handout for Chaplain.docxCase 2 Handout for Social Worker.docxCase 2 Head CT Scan.docxCase 2 Angiography.docxCase 2 SPECT Scan.docxChecklist.docxPre and Postsimulation Survey.docx [file mep_2374-8265.10978-s001.zip]

Archive with 20 entries (20 files):
- A. Sample Schedule.docx
- B. Case 1.docx
- C. Case 1 Handout for Residents.docx
- D. Case 1 Handout for Family.docx
- E. Case 1 Handout for Nurse.docx
- F. Case 1 Handout for Chaplain.docx
- G. Case 1 Handout for Social Worker.docx
- H. Case 1 Head CT Scan.docx
- I. Case 2.docx
- J. Case 2 Handout for Residents.docx
- K. Case 2 Handout for Family.docx
- L. Case 2 Handout for Nurse.docx
- M. Case 2 Handout for Chaplain.docx
- N. Case 2 Handout for Social Worker.docx
- O. Case 2 Head CT Scan.docx
- P. Case 2 Angiography.docx
- Q. Case 2 SPECT Scan.docx
- R. Checklist.docx
- S. Pre and Postsimulation Survey.docx
- _Educational_Summary_Report_10978.pdf
